# Supplementary material for: MicroRNA-375 Is Induced during Astrocyte-to-Neuron Reprogramming and Promotes Survival of Reprogrammed Neurons when Overexpressed
Source: Cells. 2023 Sep 3;12(17):2202. doi: 10.3390/cells12172202 (PMC10486704; doi:10.3390/cells12172202)
Supplement: Supplementary file 1 [file cells-12-02202-s001.zip]

Archive with 1 entries (1 files):
- cells-2551045-supp layout.pdf
